# Supplementary material for: Metagenomics Study of Viral Pathogens in Undiagnosed Respiratory Specimens and Identification of Human Enteroviruses at a Thailand Hospital
Source: Am J Trop Med Hyg. 2016 Sep 7;95(3):663–9. doi: 10.4269/ajtmh.16-0062 (PMC5014275; doi:10.4269/ajtmh.16-0062)
Supplement: Supplementary file 2 [file SD6.xlsx]

## Sheet: Table S1
	Supplemental Table 1. Clinical data and summary of laboratory test results for 121 respiratory specimens used in this study
Sample ID	Viral culture passage number	Viral culture cell line	CPE	Luminex xTAG RVP test	Number of 454 reads	Type of virus identified by sequences	Country site	Collection site	Subsite	Collection date	Age (year)	Sex	Occupation	Hospital admit	Admission date	Discharge date	Fever	Body temparature	Temperature route	Fever start date	Chills	Headache	Runny nose	Sore throat	Cough	Nausea	Eye pain	Vomiting	Loss of appetite	Abdominal pain	Muscle pain	Joint pain	Malaise	Coryza	Bleeding	Skin rash	Diarrhea	Seizure	Stiff neck	Abn move	Dark urine	Jaundice	Mental state	Short breath	Breathing difficulties	Generalized pain	Injected pharynx	Injected tympanic	Lung signs
PHF-SV082	1	MDCK	Yes	RSV-B	28391	RSV-B	Philippines			2008-05-26	1.5	M	Child	No	Invalid	Invalid	N/A	N/A	ND	Unknown	N/A	No	N/A	No	Yes	N/A	N/A	N/A	N/A	No	N/A	N/A	No	Yes	N/A	N/A	N/A	N/A	N/A	N/A	N/A	N/A	N/A	N/A	N/A	N/A	N/A	N/A	ND
PMKB0187	1	H292	Yes	Adenovirus	82590	HAdV3	Thailand	PMKH	Peds inpatient	2011-03-21	3.12936	M	Student	Yes	Mar 20 2011 12:00 AM	Mar 23 2011 12:00AM	Yes	38	Oral	Mar 19 2011 12:00 AM	No	No	Yes	Yes	Yes	N/A	N/A	N/A	N/A	N/A	N/A	N/A	No	N/A	N/A	N/A	No	N/A	N/A	N/A	N/A	N/A	N/A	N/A	Yes	No	No	No	Yes
PMKSV0592	2	MK2	Yes	Negative	10996	Dengue virus 1	Thailand	PMKH	SV	2010-07-23	37	M	Unknown	Yes	21-Jul-10	Unknown	Yes	36	Unknown	Unknown	No	No	No	No	Yes	No	No	No	No	No	No	No	No	N/A	No	No	No	No	No	No	No	No	No	No
PHC-0223	2	MK2		Negative	12722	Dengue virus 1	Philippines							No	Invalid	Invalid
PMKA0222	2	MK2	Yes	Negative	33166	Dengue virus 1	Thailand	PMKH	Peds outpatient	2010-02-04	9.62081	F	Child	No	Invalid	Invalid	Yes	39.1	Axillary	Feb 3 2010 12:00 AM	No	Yes	Yes	Yes	Yes	N/A	N/A	N/A	N/A	N/A	N/A	N/A	Yes	N/A	N/A	N/A	No	N/A	N/A	N/A	N/A	N/A	N/A	N/A	No	Yes	Yes	Not Done	No
PMKB0193	3	H292	Yes	Enterovirus/ rhinovirus	26515	EV-B E-9	Thailand	PMKH	Peds inpatient	2011-04-12	3.66872	M	Student	Yes	2011-04-11	Apr 14 2011 12:00AM	No	36.5	Axillary	Apr 10 2011 12:00 AM	No	No	Yes	Unknown	Yes	N/A	N/A	N/A	N/A	N/A	N/A	N/A	No	N/A	N/A	N/A	No	N/A	N/A	N/A	N/A	N/A	N/A	N/A	No	Unknown	Yes	No	No
PMKA0420	1	MK2	Yes	Enterovirus/ rhinovirus	28193	EV-B CV-A9	Thailand	PMKH	Peds outpatient	2010-06-21	2.13279	F	Child	No	Invalid	Invalid	Yes	39.5	Axillary	Jun 20 2010 12:00 AM	No	No	Yes	Yes	Yes	N/A	N/A	N/A	N/A	N/A	N/A	N/A	No	N/A	N/A	N/A	Yes	N/A	N/A	N/A	N/A	N/A	N/A	N/A	No	No	Yes	No	No
PMKA1265	1	MK2	Yes	Enterovirus/ rhinovirus	33943	EV-B E-9	Thailand	PMKH	Peds outpatient	2011-06-14	3.5948	M	Student	No	Invalid	Invalid	No	36.5	Axillary	Jun 11 2011 12:00 AM	No	No	No	Yes	No	N/A	N/A	N/A	N/A	N/A	N/A	N/A	No	N/A	N/A	N/A	No	N/A	N/A	N/A	N/A	N/A	N/A	N/A	No	No	Yes	Not Done	No
PMKA0149	2	H292	Yes	Enterovirus/ rhinovirus	34716	EV-B CV-A9	Thailand	PMKH	Peds outpatient	2010-01-19	3.77823	M	Student	No	Invalid	Invalid	Yes	37.5	Axillary	Jan 18 2010 12:00 AM	Yes	Yes	Yes	Yes	Yes	N/A							Yes	N/A	N/A	N/A	Yes	N/A	N/A	N/A	N/A	N/A	N/A	N/A	Yes	Yes	Yes	No	No
PMKA0512	1	MK2	Yes	Enterovirus/ rhinovirus	18737	EV-B CV-A9	Thailand	PMKH	Peds outpatient	2010-08-09	3.94798	M	Student	No	Invalid	Invalid	Yes	38.9	Axillary	Aug 7 2010 12:00 AM	No	No	Yes	No	Yes	N/A	N/A	N/A	N/A	N/A	N/A	N/A	Yes	N/A	N/A	N/A	No	N/A	N/A	N/A	N/A	N/A	N/A	N/A	Yes	Yes	No	No	No
EBMSV0003	1	MK2	Yes	Enterovirus/ rhinovirus	27610	EV-B CV-A9				2010-09-07	6.41667	F	Child	No	Invalid	Invalid	Yes	38.89	Unknown	Unknown	Yes	Yes	Yes	No	Yes	Yes	No	Yes	Yes	Yes	No	No	Yes	N/A	No	No	No	No	No	No	No	No	No	No	N/A	N/A	N/A	N/A	ND
PMKA1283	1	H292	Yes	Enterovirus/ rhinovirus	31373	EV-B CV-B5	Thailand	PMKH	Peds outpatient	2011-06-17	0.659822	F	Child	No	Invalid	Invalid	No	37.2	Axillary	Jun 16 2011 12:00 AM	No	Unknown	Yes	Yes	Yes	N/A	N/A	N/A	N/A	N/A	N/A	N/A	No	N/A	N/A	N/A	No	N/A	N/A	N/A	N/A	N/A	N/A	N/A	Yes	Unknown	Yes	Not Done	No
PMKA1319	1	H292	Yes	Enterovirus/ rhinovirus	72849	EV-B CV-B5	Thailand	PMKH	Peds outpatient	2011-06-29	2.58179	M	Student	No	Invalid	Invalid	Yes	37.7	Axillary	Jun 27 2011 12:00 AM	No	No	Yes	Unknown	Yes	N/A	N/A	N/A	N/A	N/A	N/A	N/A	Yes	N/A	N/A	N/A	No	N/A	N/A	N/A	N/A	N/A	N/A	N/A	No	No	Yes	No	No
PMKA1214	1	H292	Yes	Enterovirus/ rhinovirus	23281	EV-B CV-B5	Thailand	PMKH	Peds outpatient	2011-05-25	3.16222	M	Child	No	Invalid	Invalid	Yes	38.7	Axillary	May 23 2011 12:00 AM	No	Yes	Yes	Yes	Yes	N/A	N/A	N/A	N/A	N/A	N/A	N/A	Yes	N/A	N/A	N/A	No	N/A	N/A	N/A	N/A	N/A	N/A	N/A	Yes	Yes	Yes	No	No
PMKA1315	1	H292	Yes	Enterovirus/ rhinovirus	30978	EV-B CV-B5	Thailand	PMKH	Peds outpatient	2011-06-29	4.24914	M	Student	No	Invalid	Invalid	Yes	38.3	Axillary	Jun 28 2011 12:00 AM	No	No	Yes	Yes	Yes	N/A	N/A	N/A	N/A	N/A	N/A	N/A	No	N/A	N/A	N/A	No	N/A	N/A	N/A	N/A	N/A	N/A	N/A	No	No	No	No	No
PMKA1293	1	H292	Yes	Enterovirus/ rhinovirus	2366	EV-B CV-B5	Thailand	PMKH	Peds outpatient	2011-06-22	4.32307	F	Student	No	Invalid	Invalid	Yes	37.7	Axillary	Jun 20 2011 12:00 AM	No	Yes	No	Yes	Yes	N/A	N/A	N/A	N/A	N/A	N/A	N/A	Yes	N/A	N/A	N/A	No	N/A	N/A	N/A	N/A	N/A	N/A	N/A	No	Unknown	Yes	No	No
PMKA1174	3	H292	Yes	Enterovirus/ rhinovirus	25768	EV-B E-33	Thailand	PMKH	Peds outpatient	2011-03-31	1.33333	M	Child	No	Invalid	Invalid	Yes	38	Axillary	Mar 29 2011 12:00 AM	No	Unknown	Yes	No	Yes	N/A	N/A	N/A	N/A	N/A	N/A	N/A	No	N/A	N/A	N/A	No	N/A	N/A	N/A	N/A	N/A	N/A	N/A	No	Unknown	No	Yes	No
PMKA0268	1	H292	Yes	Enterovirus/ rhinovirus	18497	EV-B E-19	Thailand	PMKH	Peds outpatient	2010-02-15	2.03149	M	Child	No	Invalid	Invalid	Yes	39	Axillary	Feb 12 2010 12:00 AM	Yes	Unknown	No	Unknown	Yes	N/A	N/A	N/A	N/A	N/A	N/A	N/A	Yes	N/A	N/A	N/A	No	N/A	N/A	N/A	N/A	N/A	N/A	N/A	No	Unknown	Yes	Yes	No
PMKA1050	1	H292	Yes	Enterovirus/ rhinovirus	19907	EV-B E-33	Thailand	PMKH	Peds outpatient	2010-12-26	4.97467	M	Student	No	Invalid	Invalid	Yes	38.1	Axillary	Dec 24 2010 12:00 AM	No	No	Yes	Yes	Yes	N/A	N/A	N/A	N/A	N/A	N/A	N/A	No	N/A	N/A	N/A	No	N/A	N/A	N/A	N/A	N/A	N/A	N/A	No	No	Yes	No	No
PMKA0187	1	H292	Yes	Enterovirus/ rhinovirus	35128	EV-B E-19	Thailand	PMKH	Peds outpatient	2010-01-28	5.79603	F	Student	No	Invalid	Invalid	Yes	38.8	Axillary	Jan 27 2010 12:00 AM	No	No	No	Yes	Yes	N/A	N/A	N/A	N/A	N/A	N/A	N/A	No	N/A	N/A	N/A	No	N/A	N/A	N/A	N/A	N/A	N/A	N/A	No	Yes	Yes	Not Done	No
PMKA0279	1	MK2	Yes	Enterovirus/ rhinovirus	4489	EV-B CV-B2	Thailand	PMKH	Peds outpatient	2010-02-17	10.9651	F	Student	No	Invalid	Invalid	No	36.8	Axillary	Feb 16 2010 12:00 AM	No	Yes	Yes	No	Yes	N/A	N/A	N/A	N/A	N/A	N/A	N/A	Yes	N/A	N/A	N/A	No	N/A	N/A	N/A	N/A	N/A	N/A	N/A	No	No	Yes	Not Done	No
PMKD0037	1	H292	Yes	Enterovirus/ rhinovirus	25203	EV-B E-19	Thailand	PMKH	Adult outpatient	2009-10-02	23.2334	F	Employee	No	Invalid	Invalid	Yes	38	Oral	Oct 1 2009 12:00 AM	Yes	Yes	Yes	Yes	No	N/A	N/A	N/A	N/A	N/A	N/A	N/A	Yes	N/A	N/A	N/A	No	N/A	N/A	N/A	N/A	N/A	N/A	N/A	No	Yes	Yes	Not Done	No
PMKD0103	1	H292	Yes	Enterovirus/ rhinovirus	25320	EV-B E-3	Thailand	PMKH	Adult outpatient	2010-02-26	47.9316	M	Policeman	No	Invalid	Invalid	Yes	38	Oral	Feb 25 2010 12:00 AM	Yes	Yes	No	Yes	No	N/A	N/A	N/A	N/A	N/A	N/A	N/A	No	N/A	N/A	N/A	No	N/A	N/A	N/A	N/A	N/A	N/A	N/A	No	Yes	No	Not Done	No
PMKA0138	3	MK2	Yes	Enterovirus/ rhinovirus	20416	EV-B E-4	Thailand	PMKH	Peds outpatient	2010-01-11	14.7899	M	Student	No	Invalid	Invalid	No	37.3	Axillary	Jan 8 2010 12:00 AM	No	Yes	Yes	No	Yes	N/A	N/A	N/A	N/A	N/A	N/A	N/A	Yes	N/A	N/A	N/A	No	N/A	N/A	N/A	N/A	N/A	N/A	N/A	No	No	Yes	Not Done	No
PMKA1204	2	H292	Yes	Enterovirus/ rhinovirus	13371	EV-B E-6	Thailand	PMKH	Peds outpatient	2011-05-19	0.616016	M	Child	No	Invalid	Invalid	Yes	38.5	Axillary	May 18 2011 12:00 AM	No	Unknown	Yes	Unknown	Yes	N/A	N/A	N/A	N/A	N/A	N/A	N/A	No	N/A	N/A	N/A	No	N/A	N/A	N/A	N/A	N/A	N/A	N/A	No	Unknown	Yes	Not Done	No
PMKA0679	1	H292	Yes	Enterovirus/ rhinovirus	38036	EV-B E-6	Thailand	PMKH	Peds outpatient	2010-09-03	3.07734	F	Child	No	Invalid	Invalid	Yes	38.8	Axillary	Sep 3 2010 12:00 AM	No	No	Yes	Yes	No	N/A	N/A	N/A	N/A	N/A	N/A	N/A	No	N/A	N/A	N/A	No	N/A	N/A	N/A	N/A	N/A	N/A	N/A	No	No	Yes	No	No
PMKA1124	1	H292	Yes	Enterovirus/ rhinovirus	25958	EV-B E-6	Thailand	PMKH	Peds outpatient	2011-02-14	3.54552	F	Child	No	Invalid	Invalid	Yes	38.5	Axillary	Feb 13 2011 12:00 AM	No	Yes	Yes	Yes	Yes	N/A	N/A	N/A	N/A	N/A	N/A	N/A	No	N/A	N/A	N/A	No	N/A	N/A	N/A	N/A	N/A	N/A	N/A	No	No	Yes	No	No
PMKA1160	2	H292	Yes	Enterovirus/ rhinovirus	30397	EV-B E-6	Thailand	PMKH	Peds outpatient	2011-03-11	4.35592	F	Student	No	Invalid	Invalid	No	36.7	Axillary	Mar 8 2011 12:00 AM	Yes	No	No	No	Yes	N/A	N/A	N/A	N/A	N/A	N/A	N/A	No	N/A	N/A	N/A	No	N/A	N/A	N/A	N/A	N/A	N/A	N/A	No	No	Yes	No	No
PMKA0455	2	H292	Yes	Enterovirus/ rhinovirus	26190	EV-B E-6	Thailand	PMKH	Peds outpatient	2010-07-12	8.29295	M	Student	No	Invalid	Invalid	No	37.1	Axillary	Jul 9 2010 12:00 AM	Yes	No	Yes	Yes	No	N/A	N/A	N/A	N/A	N/A	N/A	N/A	No	N/A	N/A	N/A	No	N/A	N/A	N/A	N/A	N/A	N/A	N/A	No	No	Yes	No	No
PMKA1322	1	H292	Yes	Enterovirus/ rhinovirus	31171	EV-B E-9	Thailand	PMKH	Peds outpatient	2011-06-30	4.55852	F	Student	No	Invalid	Invalid	Yes	39.8	Axillary	Jun 29 2011 12:00 AM	Yes	No	Yes	No	Yes	N/A	N/A	N/A	N/A	N/A	N/A	N/A	No	N/A	N/A	N/A	No	N/A	N/A	N/A	N/A	N/A	N/A	N/A	Yes	No	Yes	No	No
PMKA1291	2	H292	Yes	Enterovirus/ rhinovirus	8893	EV-B E-9	Thailand	PMKH	Peds outpatient	2011-06-22	9.93566	M	Child	No	Invalid	Invalid	Yes	38.6	Axillary	Jun 20 2011 12:00 AM	Yes	No	Yes	Yes	Yes	N/A	N/A	N/A	N/A	N/A	N/A	N/A	No	N/A	N/A	N/A	No	N/A	N/A	N/A	N/A	N/A	N/A	N/A	No	Unknown	No	No	No
PMKA0219	2	H292	Yes	Enterovirus/ rhinovirus	27447	EV-B CV-B3	Thailand	PMKH	Peds outpatient	2010-02-04	4.76934	F	Student	No	Invalid	Invalid	No	36.6	Axillary	Feb 2 2010 12:00 AM	No	Unknown	Yes	No	Yes	N/A	N/A	N/A	N/A	N/A	N/A	N/A	No	N/A	N/A	N/A	No	N/A	N/A	N/A	N/A	N/A	N/A	N/A	Yes	No	Yes	Not Done	No
PMKA0292	1	MK2	Yes	Enterovirus/ rhinovirus	7953	EV-B CV-B3	Thailand	PMKH	Peds outpatient	2010-02-23	1.70568	M	Child	No	Invalid	Invalid	No	36.6	Axillary	Feb 21 2010 12:00 AM	No	Unknown	Yes	Yes	Yes	N/A	N/A	N/A	N/A	N/A	N/A	N/A	Yes	N/A	N/A	N/A	No	N/A	N/A	N/A	N/A	N/A	N/A	N/A	No	Unknown	Yes	Not Done	No
PMKA0906	1	MK2	Yes	Enterovirus/ rhinovirus	35177	EV-B CV-B3	Thailand	PMKH	Peds outpatient	2010-10-07	0.843258	M	Child	No	Invalid	Invalid	Yes	37.7	Axillary	Oct 4 2010 12:00 AM	Yes	Unknown	Yes	Yes	Yes	N/A	N/A	N/A	N/A	N/A	N/A	N/A	Yes	N/A	N/A	N/A	No	N/A	N/A	N/A	N/A	N/A	N/A	N/A	Yes	Unknown	Yes	Not Done	No
PMKA0958	1	H292	Yes	Enterovirus/ rhinovirus	20316	EV-B CV-B3	Thailand	PMKH	Peds outpatient	2010-10-20	2.35181	F	Child	No	Invalid	Invalid	Yes	38.6	Axillary	Oct 19 2010 12:00 AM	Yes	Unknown	Yes	Yes	Yes	N/A	N/A	N/A	N/A	N/A	N/A	N/A	Yes	N/A	N/A	N/A	No	N/A	N/A	N/A	N/A	N/A	N/A	N/A	Yes	Yes	Yes	No	Not Done
PMKA1143	1	H292	Yes	Enterovirus/ rhinovirus	14779	EV-B CV-B3	Thailand	PMKH	Peds outpatient	2011-02-25	2.4668	F	Child	No	Invalid	Invalid	No	37.3	Axillary	Feb 23 2011 12:00 AM	No	Unknown	Yes	Yes	Yes	N/A	N/A	N/A	N/A	N/A	N/A	N/A	No	N/A	N/A	N/A	No	N/A	N/A	N/A	N/A	N/A	N/A	N/A	Yes	No	No	No	No
PMKA1100	1	H292	Yes	Enterovirus/ rhinovirus	27894	EV-B CV-B3	Thailand	PMKH	Peds outpatient	2011-02-01	3.8987	F	Student	No	Invalid	Invalid	Yes	38.2	Axillary	Jan 30 2011 12:00 AM	No	No	Yes	No	Yes	N/A	N/A	N/A	N/A	N/A	N/A	N/A	No	N/A	N/A	N/A	No	N/A	N/A	N/A	N/A	N/A	N/A	N/A	No	No	Yes	Not Done	No
PMKA0852	1	MK2	Yes	Enterovirus/ rhinovirus	21475	EV-B CV-B3	Thailand	PMKH	Peds outpatient	2010-09-27	4.76386	M	Student	No	Invalid	Invalid	Yes	38.1	Axillary	Sep 25 2010 12:00 AM	No	No	Yes	No	Yes	N/A	N/A	N/A	N/A	N/A	N/A	N/A	No	N/A	N/A	N/A	No	N/A	N/A	N/A	N/A	N/A	N/A	N/A	Yes	No	No	No	Yes
PMKA0989	1	H292	Yes	Enterovirus/ rhinovirus	16009	EV-B CV-B3	Thailand	PMKH	Peds outpatient	2010-11-11	4.81314	M	Student	No	Invalid	Invalid	No	36.3	Axillary	Nov 10 2010 12:00 AM	No	No	Yes	No	Yes	N/A	N/A	N/A	N/A	N/A	N/A	N/A	No	N/A	N/A	N/A	No	N/A	N/A	N/A	N/A	N/A	N/A	N/A	No	No	Yes	Not Done	No
PMKA1044	2	H292	Yes	Enterovirus/ rhinovirus	29465	EV-B CV-B3	Thailand	PMKH	Peds outpatient	2010-12-22	7.38125	F	Student	No	Invalid	Invalid	No	36.9	Axillary	Dec 19 2010 12:00 AM	No	No	No	Yes	Yes	N/A	N/A	N/A	N/A	N/A	N/A	N/A	No	N/A	N/A	N/A	No	N/A	N/A	N/A	N/A	N/A	N/A	N/A	Yes	Yes	Yes	Not Done	No
PMKA0840	1	H292	Yes	Enterovirus/ rhinovirus	22127	EV-B CV-B3	Thailand	PMKH	Peds outpatient	2010-09-27	9.12526	F	Student	No	Invalid	Invalid	Yes	37.4	Axillary	Sep 25 2010 12:00 AM	No	Yes	Yes	Yes	Yes	N/A	N/A	N/A	N/A	N/A	N/A	N/A	No	N/A	N/A	N/A	No	N/A	N/A	N/A	N/A	N/A	N/A	N/A	No	Yes	Yes	No	No
PMKA0116	1	MK2	Yes	Enterovirus/ rhinovirus	17010	EV-B CV-A9	Thailand	PMKH	Peds outpatient	2009-12-11	1.36893	M	Child	No	Invalid	Invalid	Yes	36.2	Oral	Dec 10 2009 12:00 AM	No	Yes	Yes	Yes	Yes	N/A	N/A	N/A	N/A	N/A	N/A	N/A	No	N/A	N/A	N/A	No	N/A	N/A	N/A	N/A	N/A	N/A	N/A	Yes	No	Yes	No	No
PMKA0198	1	MK2	Yes	Enterovirus/ rhinovirus	28945	EV-B CV-B2	Thailand	PMKH	Peds outpatient	2010-02-01	2.96783	M	N/A	No	Invalid	Invalid	Yes	38.1	Axillary	Jan 29 2010 12:00 AM	No	Yes	No	Yes	Yes	N/A	N/A	N/A	N/A	N/A	N/A	N/A	Yes	N/A	N/A	N/A	No	N/A	N/A	N/A	N/A	N/A	N/A	N/A	No	No	Yes	Not Done	No
PMKA0237	1	MK2	Yes	Enterovirus/ rhinovirus	35074	EV-B CV-B2	Thailand	PMKH	Peds outpatient	2010-02-08	4.16427	F	Student	No	Invalid	Invalid	Yes	39.5	Axillary	Feb 5 2010 12:00 AM	No	Yes	Yes	Yes	Yes	N/A	N/A	N/A	N/A	N/A	N/A	N/A	Yes	N/A	N/A	N/A	Unknown	N/A	N/A	N/A	N/A	N/A	N/A	N/A	No	Yes	Yes	Not Done	No
PMKA1225	1	MK2	Yes	Enterovirus/ rhinovirus	38902	EV-B E-9	Thailand	PMKH	Peds outpatient	2011-06-03	3.88227	M	Student	No	Invalid	Invalid	Yes	38.6	Axillary	Jun 1 2011 12:00 AM	No	No	Yes	Yes	Yes	N/A	N/A	N/A	N/A	N/A	N/A	N/A	Yes	N/A	N/A	N/A	No	N/A	N/A	N/A	N/A	N/A	N/A	N/A	No	Unknown	Yes	Not Done	No
PMKA0898	1	H292	Yes	Enterovirus/ rhinovirus	15290	EV-B E-19	Thailand	PMKH	Peds outpatient	2010-10-06	1.6783	M	Child	No	Invalid	Invalid	Yes	38.8	Axillary	Oct 4 2010 12:00 AM	Yes	Unknown	Yes	Unknown	Yes	N/A	N/A	N/A	N/A	N/A	N/A	N/A	Yes	N/A	N/A	N/A	No	N/A	N/A	N/A	N/A	N/A	N/A	N/A	Yes	Unknown	Yes	No	No
PMKD0134	3	MK2	Yes	Enterovirus/ rhinovirus	18737	EV-B E-18	Thailand	PMKH	Adult outpatient	2010-06-25	18.5243	M	Employee	No	Invalid	Invalid	Yes	38.5	Oral	Jun 24 2010 12:00 AM	Yes	Yes	No	Yes	Yes	N/A	N/A	N/A	N/A	N/A	N/A	N/A	Yes	N/A	N/A	N/A	No	N/A	N/A	N/A	N/A	N/A	N/A	N/A	No	Yes	No	Not Done	No
PMKA0449	2	MK2	Yes	Enterovirus/ rhinovirus	51937	EV-B E-18	Thailand	PMKH	Peds outpatient	2010-07-07	2.87748	M	Child	No	Invalid	Invalid	No	36.9	Axillary	Jul 5 2010 12:00 AM	Yes	Yes	Yes	Unknown	Yes	N/A	N/A	N/A	N/A	N/A	N/A	N/A	No	N/A	N/A	N/A	No	N/A	N/A	N/A	N/A	N/A	N/A	N/A	Yes	No	Yes	Not Done	No
PMKA0362	1	H292	Yes	Enterovirus/ rhinovirus	51863	EV-B E-3	Thailand	PMKH	Peds outpatient	2010-05-21	2.53799	M	Child	No	Invalid	Invalid	Yes	39	Axillary	May 19 2010 12:00 AM	Yes	Yes	Yes	Yes	No	N/A	N/A	N/A	N/A	N/A	N/A	N/A	Yes	N/A	N/A	N/A	No	N/A	N/A	N/A	N/A	N/A	N/A	N/A	Yes	Yes	No	Not Done	Yes
PMKB0122	1	H292	Yes	Enterovirus/ rhinovirus	17346	EV-B E-3	Thailand	PMKH	Peds inpatient	2010-09-16	2.54073	M	Child	Yes	Sep 15 2010 12:00 AM	Oct 8 2010 12:00 AM	Yes	38.8	Axillary	Sep 13 2010 12:00 AM	No	No	No	Yes	Yes	N/A	N/A	N/A	N/A	N/A	N/A	N/A	No	N/A	N/A	N/A	No	N/A	N/A	N/A	N/A	N/A	N/A	N/A	No		Yes	No	No
PMKA0274	2	MK2	Yes	Enterovirus/ rhinovirus	28212	EV-B E-30	Thailand	PMKH	Peds outpatient	2010-02-16	2.80082	F	Child	No	Invalid	Invalid	No	36.7	Axillary	Feb 14 2010 12:00 AM	No	No	Yes	Unknown	Yes	N/A	N/A	N/A	N/A	N/A	N/A	N/A	No	N/A	N/A	N/A	No	N/A	N/A	N/A	N/A	N/A	N/A	N/A	Yes	Unknown	Yes	Not Done	No
PMKA1077	3	H292	Yes	Enterovirus/ rhinovirus	30999	EV-B E-30	Thailand	PMKH	Peds outpatient	2011-01-20	3.54825	M	Student	No	Invalid	Invalid	No	37.2	Axillary	Jan 19 2011 12:00 AM	No	Yes	Yes	Yes	Yes	N/A	N/A	N/A	N/A	N/A	N/A	N/A	Yes	N/A	N/A	N/A	No	N/A	N/A	N/A	N/A	N/A	N/A	N/A	No	No	Yes	Not Done	No
PMKA0836	2	MK2	Yes	Enterovirus/ rhinovirus	11517	EV-B E-30	Thailand	PMKH	Peds outpatient	2010-09-24	1.69199	F	Child	No	Invalid	Invalid	Yes	38.1	Axillary	Sep 22 2010 12:00 AM	Yes	Unknown	Yes	Yes	Yes	N/A	N/A	N/A	N/A	N/A	N/A	N/A	Yes	N/A	N/A	N/A	No	N/A	N/A	N/A	N/A	N/A	N/A	N/A	Yes	Unknown	No	Not Done	No
PMKA0914	1	H292	Yes	Enterovirus/ rhinovirus	16986	EV-B E-33	Thailand	PMKH	Peds outpatient	2010-10-08	1.55784	F	Child	No	Invalid	Invalid	No	36.7	Axillary	Oct 6 2010 12:00 AM	No	Unknown	No	Yes	Yes	N/A	N/A	N/A	N/A	N/A	N/A	N/A	Yes	N/A	N/A	N/A	No	N/A	N/A	N/A	N/A	N/A	N/A	N/A	No	Yes	Yes	No	No
PMKA1300	2	MK2	Yes	Enterovirus/ rhinovirus	43066	EV-A71	Thailand	PMKH	Peds outpatient	2011-06-24	2.75154	F	Child	No	Invalid	Invalid	Yes	38.2	Axillary	Jun 22 2011 12:00 AM	No	No	Yes	Yes	Yes	N/A	N/A	N/A	N/A	N/A	N/A	N/A	No	N/A	N/A	N/A	No	N/A	N/A	N/A	N/A	N/A	N/A	N/A	Yes	No	Yes	Not Done	No
PMKA0520	1	MK2	Yes	Enterovirus/ rhinovirus	10051	EV-B CV-A9	Thailand	PMKH	Peds outpatient	2010-08-11	2.99247	F	Student	No	Invalid	Invalid	No	36.5	Axillary	Aug 9 2010 12:00 AM	Yes	No	Yes	Yes	Yes	N/A	N/A	N/A	N/A	N/A	N/A	N/A	Yes	N/A	N/A	N/A	No	N/A	N/A	N/A	N/A	N/A	N/A	N/A	Yes	Yes	Yes	No	No
PMKA1233	1	H292	Yes	Enterovirus/ rhinovirus	43959	EV-B CV-B5	Thailand	PMKH	Peds outpatient	2011-06-06	4.79398	F	Student	No	Invalid	Invalid	Yes	39.4	Axillary	Jun 5 2011 12:00 AM	No	Yes	Yes	Yes	Yes	N/A	N/A	N/A	N/A	N/A	N/A	N/A	No	N/A	N/A	N/A	No	N/A	N/A	N/A	N/A	N/A	N/A	N/A	Yes	No	Yes	Not Done	No
PMKA1057	1	H292	Yes	Negative	6788	Human herpesvirus 1	Thailand	PMKH	Peds outpatient	2010-12-30	1.42642	M	Child	No	Invalid	Invalid	Yes	38	Axillary	Dec 29 2010 12:00 AM	No	Unknown	Yes	Yes	Yes	N/A	N/A	N/A	N/A	N/A	N/A	N/A	No	N/A	N/A	N/A	No	N/A	N/A	N/A	N/A	N/A	N/A	N/A	Yes	Unknown	Yes	Not Done	No
PMKA0453	1	H292	Yes	Negative	7606	Human herpesvirus 1	Thailand	PMKH	Peds outpatient	2010-07-12	2.08077	M	Student	No	Invalid	Invalid	No	36.7	Axillary	Jul 9 2010 12:00 AM	No	Unknown	Yes	Unknown	Yes	N/A	N/A	N/A	N/A	N/A	N/A	N/A	No	N/A	N/A	N/A	No	N/A	N/A	N/A	N/A	N/A	N/A	N/A	No	Unknown	No	No	No
PMKA1000	1	H292	Yes	Negative	7387	Human herpesvirus 1	Thailand	PMKH	Peds outpatient	2010-11-15	2.81177	F	Student	No	Invalid	Invalid	No	36.3	Axillary	Nov 12 2010 12:00AM	No	No	Yes	No	Yes	N/A	N/A	N/A	N/A	N/A	N/A	N/A	No	N/A	N/A	N/A	No	N/A	N/A	N/A	N/A	N/A	N/A	N/A	No	Yes	No	Yes	No
PHF-SV083	1	MDCK	Yes	Negative	30660	Human herpesvirus 1	Philippines			2008-05-26	3	M	Child	No	Invalid	Invalid	N/A	N/A	ND	Unknown	N/A	Unknown	N/A	Yes	N	N/A	N/A	N/A	N/A	Unknown	N/A	N/A	Unknown	No	N/A	N/A	N/A	N/A	N/A	N/A	N/A	N/A	N/A	N/A	N/A	N/A	N/A	N/A	ND
THB-0341	1	MDCK	Yes	Negative	10247	Human herpesvirus 1	Thailand			2009-03-05	3	F	Child	No	Invalid	Invalid	Yes	N/A	ND	Unknown	No	No	N/A	Yes	Yes	N/A	N/A	N/A	N/A	N/A	Yes	N/A	Yes	Yes	N/A	N/A	N/A	N/A	N/A	N/A	N/A	N/A	N/A	N/A	N/A	N/A	N/A	N/A	ND
PMKA0040	1	H292	Yes	Negative	12286	Human herpesvirus 1	Thailand	PMKH	Peds outpatient	2009-09-23	3.02806	M	Student	No	Invalid	Invalid	Yes	38.6	Axillary	Sep 21 2009 12:00 AM	No	No	Yes	Yes	Yes	N/A	N/A	N/A	N/A	N/A	N/A	N/A	No	N/A	N/A	N/A	No	N/A	N/A	N/A	N/A	N/A	N/A	N/A	No	Yes	Yes	No	No
NP09M-012	1	MDCK	Yes	Negative	8022	Human herpesvirus 1	Nepal			2009-01-25	6	M	Child	No	Invalid	Invalid	Yes	N/A	ND	Unknown	No	No	N/A	Yes	Yes	N/A	N/A	N/A	N/A	N/A	Yes	N/A	Yes	Yes	N/A	N/A	N/A	N/A	N/A	N/A	N/A	N/A	N/A	N/A	N/A	N/A	N/A	N/A	ND
NP10M-007	2	MDCK	Yes	Negative	11317	Human herpesvirus 1	Nepal			2010-01-26	6	M	Child	No	Invalid	Invalid	Yes	N/A	ND	Unknown	No	Yes	N/A	Yes	Yes	N/A	N/A	N/A	N/A	N/A	No	N/A	No	No	N/A	N/A	N/A	N/A	N/A	N/A	N/A	N/A	N/A	N/A	N/A	N/A	N/A	N/A	ND
PMKA1253	1	H292	Yes	Negative	12205	Human herpesvirus 1	Thailand	PMKH	Peds outpatient	2011-06-10	6.00958	F	Student	No	Invalid	Invalid	Yes	37.4	Axillary	Jun 9 2011 12:00 AM	No	Yes	Yes	No	Yes	N/A	N/A	N/A	N/A	N/A	N/A	N/A	Yes	N/A	N/A	N/A	No	N/A	N/A	N/A	N/A	N/A	N/A	N/A	Yes	No	Yes	No	No
BTH-SV0073	1	MDCK	Yes	Negative	17833	Human herpesvirus 1	Bhutan			2010-03-17	7	M	Child	No	Invalid	Invalid	Yes	N/A	ND	Unknown	Yes	No	N/A	Yes	No	N/A	N/A	N/A	N/A	N/A	No	N/A	No	Yes	N/A	N/A	N/A	N/A	N/A	N/A	N/A	N/A	N/A	N/A	N/A	N/A	N/A	N/A	ND
PMKA1131	1	H292	Yes	Negative	10459	Human herpesvirus 1	Thailand	PMKH	Peds outpatient	2011-02-15	7.67967	F	Student	No	Invalid	Invalid	Yes	38	Axillary	Feb 13 2011 12:00 AM	No	Yes	Yes	No	Yes	N/A	N/A	N/A	N/A	N/A	N/A	N/A	Yes	N/A	N/A	N/A	No	N/A	N/A	N/A	N/A	N/A	N/A	N/A	No	No	Yes	No	Yes
PMKA1009	1	H292	Yes	Negative	14964	Human herpesvirus 1	Thailand	PMKH	Peds outpatient	2010-11-29	7.85489	F	Student	No	Invalid	Invalid	Yes	38	Axillary	Nov 28 2010 12:00 AM	No	No	Yes	Yes	Yes	N/A	N/A	N/A	N/A	N/A	N/A	N/A	No	N/A	N/A	N/A	No	N/A	N/A	N/A	N/A	N/A	N/A	N/A	No	No	Yes	No	No
PMKA0434	1	H292	Yes	Negative	7682	Human herpesvirus 1	Thailand	PMKH	Peds outpatient	2010-06-29	8.93361	M	Student	No	Invalid	Invalid	No	37.3	Axillary	Jun 28 2010 12:00 AM	No	No	Yes	Yes	Yes	N/A	N/A	N/A	N/A	N/A	N/A	N/A	No	N/A	N/A	N/A	No	N/A	N/A	N/A	N/A	N/A	N/A	N/A	No	No	Yes	No	No
BTB-SV0096	2	MDCK	Yes	Negative	14430	Human herpesvirus 1	Bhutan			2009-04-07	9	M	Child	No	Invalid	Invalid	Yes	N/A	ND	Unknown	N/A	N/A	N/A	Yes	N/A	N/A	N/A	N/A	N/A	N/A	N/A	N/A	N/A	N/A	N/A	N/A	N/A	N/A	N/A	N/A	N/A	N/A	N/A	N/A	N/A	N/A	N/A	N/A	ND
PMKA0199	1	H292	Yes	Negative	16367	Human herpesvirus 1	Thailand	PMKH	Peds outpatient	2010-02-01	9.91102	M	Student	No	Invalid	Invalid	No	37.2	Axillary	Jan 30 2010 12:00 AM	Yes	No	No	Yes	Yes	N/A	N/A	N/A	N/A	N/A	N/A	N/A	No	N/A	N/A	N/A	No	N/A	N/A	N/A	N/A	N/A	N/A	N/A	No	No	Yes	Not Done	No
PMKA0416	1	H292	Yes	Negative	8343	Human herpesvirus 1	Thailand	PMKH	Peds outpatient	2010-06-18	12.8487	M	Student	No	Invalid	Invalid	No	37	Axillary	Jun 16 2010 12:00 AM	No	Yes	Yes	Yes	Yes	N/A	N/A	N/A	N/A	N/A	N/A	N/A	Yes	N/A	N/A	N/A	No	N/A	N/A	N/A	N/A	N/A	N/A	N/A	Yes	Yes	Yes	Not Done	Yes
THA-0314	1	MDCK	Yes	Negative	15932	Human herpesvirus 1	Thailand			2009-04-03	16	F	Child	No	Invalid	Invalid	Yes	N/A	ND	Unknown	No	Yes	N/A	Yes	No	N/A	N/A	N/A	N/A	N/A	Yes	N/A	No	No	N/A	N/A	N/A	N/A	N/A	N/A	N/A	N/A	N/A	N/A	N/A	N/A	N/A	N/A	ND
PMKSV0568	1	H292	Yes	Negative	19025	Human herpesvirus 1	Thailand	PMKH	SV	2010-05-07	16.75	M	Child	No	Invalid	Invalid	Yes	38	Unknown	Unknown	No	Yes	No	No	Yes	No	No	No	No	No	No	No	No	N/A	Yes	No	No	No	No	No	No	No	No	Yes	N/A	N/A	N/A	N/A	ND
BTB-SV0949	3	H292	Yes	Negative	10515	Human herpesvirus 1	Bhutan			2010-04-22	28	M	Unknown	No	Invalid	Invalid	Yes	N/A	ND	Unknown	No	Yes	N/A	No	No	N/A	N/A	N/A	N/A	N/A	N/A	N/A	N/A	No	N/A	N/A	N/A	N/A	N/A	N/A	N/A	N/A	N/A	N/A	N/A	N/A	N/A	N/A	ND
NP10A-005	1	H292	Yes	Negative	18344	Human herpesvirus 1	Nepal			2010-01-12	35	M	Unknown	No	Invalid	Invalid	Yes	N/A	ND		No	No	N/A	Yes	Yes	N/A	N/A	N/A	N/A	N/A	No	N/A	No	Yes	N/A	N/A	N/A	N/A	N/A	N/A	N/A	N/A	N/A	N/A	N/A	N/A	N/A	N/A	ND
PMKD0271	1	H292	Yes	Negative	36253	Human herpesvirus 1	Thailand	PMKH	Adult outpatient	2010-09-03	37.243	F	Police officer	No	Invalid	Invalid	Yes	39.8	Oral	Sep 2 2010 12:00 AM	Yes	Yes	Yes	Yes	Yes	N/A	N/A	N/A	N/A	N/A	N/A	N/A	Yes	N/A	N/A	N/A	No	N/A	N/A	N/A	N/A	N/A	N/A	N/A	No	Yes	No	Not Done	No
THA-0304	1	MDCK	Yes	Negative	14339	Human herpesvirus 1	Thailand			2009-02-17	70	M	Unknown	No	Invalid	Invalid	Yes	N/A	ND	Unknown	Yes	Yes	N/A	Yes	Yes	N/A	N/A	N/A	N/A	N/A	Yes	N/A	Yes	No	N/A	N/A	N/A	N/A	N/A	N/A	N/A	N/A	N/A	N/A	N/A	N/A	N/A	N/A	ND
PMKA0526	1	MDCK	Yes	Negative	38430	None	Thailand	PMKH	Peds outpatient	2010-08-11	2.37098	F	Child	No	Invalid	Invalid	Yes	39	Axillary	Aug 8 2010 12:00 AM	No	Yes	Yes	Yes	Yes	N/A	N/A	N/A	N/A	N/A	N/A	N/A	Yes	N/A	N/A	N/A	No	N/A	N/A	N/A	N/A	N/A	N/A	N/A	Yes	No	Yes	No	Yes
NP09G-518	1	MDCK	Yes	Negative	15006	None	Nepal			2009-03-07	43	M	Unknown	No	Invalid	Invalid	Yes	N/A	ND	Unknown	Yes	No	N/A	No	Yes	N/A	N/A	N/A	N/A	N/A	Yes	N/A	Yes	Yes	N/A	N/A	N/A	N/A	N/A	N/A	N/A	N/A	N/A	N/A	N/A	N/A	N/A	N/A	ND
PHB-0152	1	MDCK	Yes	PARA-4	12232	Human parainfluenza virus 4a	Philippines			2008-10-07	1.66667	M	Child	No	Invalid	Invalid	Yes	38.5	Unknown	Unknown	No	Yes	N/A	No	Yes	N/A	N/A	N/A	N/A	N/A	No	N/A	No	Yes	N/A	N/A	N/A	N/A	N/A	N/A	N/A	N/A	N/A	N/A	N/A	N/A	N/A	N/A	ND
PHF-SV166	1	MDCK	Yes	Negative	12587	Influenza C virus	Philippines			2008-09-08	10	F	Child	No	Invalid	Invalid	N/A	N/A	ND	Unknown	N/A	N/A	N/A	No	No	N/A	N/A	N/A	N/A	No	N/A	N/A	No	Yes	N/A	N/A	N/A	N/A	N/A	N/A	N/A	N/A	N/A	N/A	N/A	N/A	N/A	N/A	ND
PHF-SV227	1	MDCK	Yes	Negative	138639	None	Philippines			2008-10-25	0.5	M	Child	No	Invalid	Invalid	N/A	N/A	ND	Unknown	N/A	N/A	N/A	Unknown	Yes	N/A	N/A	N/A	N/A	No	N/A	N/A	No	Yes	N/A	N/A	N/A	N/A	N/A	N/A	N/A	N/A	N/A	N/A	N/A	N/A	N/A	N/A	ND
PHF-SV346	1	MDCK	Yes	Negative	12189	None	Philippines			2009-03-19	0.583333	M	Child	No	Invalid	Invalid	N/A	N/A	ND	Unknown	N/A	N/A	N/A	No	Yes	Yes	N/A	No	No	No	No	N/A	No	No	N/A	N/A	N/A	N/A	N/A	N/A	N/A	N/A	N/A	N/A	N/A	N/A	N/A	N/A	ND
PHC-0072	1	MDCK	Yes	Negative	19181	None	Philippines			2008-10-07	0.583333	M	Child	No	Invalid	Invalid	Yes	38.5	Unknown	Unknown	Unknown	Unknown	N/A	Unknown	Yes	N/A	N/A	N/A	N/A	N/A	Unknown	N/A	Unknown	Yes	N/A	N/A	N/A	N/A	N/A	N/A	N/A	N/A	N/A	N/A	N/A	N/A	N/A	N/A	ND
PHB-0201	1	MDCK	Yes	Negative	14302	None	Philippines			2009-05-12	0.75	F	Child	No	Invalid	Invalid	Yes	37.7	Unknown	Unknown	Unknown	Unknown	N/A	Unknown	Yes	N/A	N/A	N/A	N/A	N/A	Unknown	N/A	Unknown	Yes	N/A	N/A	N/A	N/A	N/A	N/A	N/A	N/A	N/A	N/A	N/A	N/A	N/A	N/A	ND
PHE-0061	1	MDCK	Yes	Negative	8835	None	Philippines			2008-11-11	0.833333	M	Child	No	Invalid	Invalid	Yes	38.1	Unknown	Unknown	No	No	N/A	No	Yes	N/A	N/A	N/A	N/A	N/A	No	N/A	No	Yes	N/A	N/A	N/A	N/A	N/A	N/A	N/A	N/A	N/A	N/A	N/A	N/A	N/A	N/A	ND
PHF-SV075	1	MDCK	Yes	Negative	23521	None	Philippines			2008-04-29	1	F	Child	No	Invalid	Invalid	N/A	N/A	ND	Unknown	N/A	No	N/A	No	Yes	N/A	N/A	N/A	N/A	No	N/A	N/A	No	Yes	N/A	N/A	N/A	N/A	N/A	N/A	N/A	N/A	N/A	N/A	N/A	N/A	N/A	N/A	ND
PHF-SV233	1	MDCK	Yes	Negative	9056	None	Philippines			2008-11-18	1.08333	F	Child	No	Invalid	Invalid	N/A	N/A	ND	Unknown	N/A	N/A	N/A	No	Yes	N/A	N/A	N/A	N/A	No	N/A	N/A	No	Yes	N/A	N/A	N/A	N/A	N/A	N/A	N/A	N/A	N/A	N/A	N/A	N/A	N/A	N/A	ND
THB-0353	1	MDCK	Yes	Negative	13136	None	Thailand			2009-03-19	1.25	F	Child	No	Invalid	Invalid	Yes	N/A	ND	Unknown	No	Unknown	N/A	Yes	Yes	N/A	N/A	N/A	N/A	N/A	Unknown	N/A	Yes	Yes	N/A	N/A	N/A	N/A	N/A	N/A	N/A	N/A	N/A	N/A	N/A	N/A	N/A	N/A	ND
PHF-SV342	1	MDCK	Yes	Negative	13182	None	Philippines			2009-03-18	1.66667	M	Child	No	Invalid	Invalid	N/A	N/A	ND	Unknown	N/A	N/A	N/A	No	Yes	N	N/A	No	No	No	No	N/A	No	N	N/A	N/A	N/A	N/A	N/A	N/A	N/A	N/A	N/A	N/A	N/A	N/A	N/A	N/A	ND
PHF-SV071	1	MDCK	Yes	Negative	21179	None	Philippines			2008-04-21	2	F	Child	No	Invalid	Invalid	N/A	N/A	ND	Unknown	N/A	No	N/A	No	Yes	N/A	N/A	N/A	N/A	N	N/A	N/A	No	N	N/A	N/A	N/A	N/A	N/A	N/A	N/A	N/A	N/A	N/A	N/A	N/A	N/A	N/A	ND
PHC-0087	1	MDCK	Yes	Negative	10552	None	Philippines			2008-12-09	4	F	Child	No	Invalid	Invalid	Yes	37.7	Unknown	Unknown	No	No	N/A	No	Yes	N/A	N/A	N/A	N/A	N/A	Unknown	N/A	Yes	Yes	N/A	N/A	N/A	N/A	N/A	N/A	N/A	N/A	N/A	N/A	N/A	N/A	N/A	N/A	ND
PHF-SV061	1	MDCK	Yes	Negative	32359	None	Philippines			2008-02-22	4	M	Child	No	Invalid	Invalid	N/A	N/A	ND	Unknown	N/A	No	N/A	No	Yes	N/A	N/A	N/A	N/A	No	N/A	N/A	No	Yes	N/A	N/A	N/A	N/A	N/A	N/A	N/A	N/A	N/A	N/A	N/A	N/A	N/A	N/A	ND
PMKSV0565	1	MK2	Yes	Negative	12538	None	Thailand	PMKH	SV	2010-05-19	4	M	Child	Yes	2010-05-19	Unknown	Yes	N/A	ND	Unknown	No	Yes	Yes	No	Yes	No	No	No	No	No	No	N	No	N/A	No	No	No	No	No	No	No	No	No	No	N/A	N/A	N/A	N/A	ND
PHE-0042	1	MDCK	Yes	Negative	18972	None	Philippines			2008-10-07	4	F	Child	No	Invalid	Invalid	Yes	37.8	Unknown	Unknown	No	Unknown	N/A	Unknown	Yes	N/A	N/A	N/A	N/A	N/A	Unknown	N/A	Yes	Yes	N/A	N/A	N/A	N/A	N/A	N/A	N/A	N/A	N/A	N/A	N/A	N/A	N/A	N/A	ND
PHB-0188	1	MDCK	Yes	Negative	23515	None	Philippines			2009-01-27	4	M	Child	No	Invalid	Invalid	Yes	38.9	Unknown	Unknown	No	Yes	N/A	Yes	Yes	N/A	N/A	N/A	N/A	N/A	No	N/A	Yes	Yes	N/A	N/A	N/A	N/A	N/A	N/A	N/A	N/A	N/A	N/A	N/A	N/A	N/A	N/A	ND
PMKA0360	1	MDCK	Yes	Negative	21355	None	Thailand	PMKH	Peds outpatient	2010-05-26	4.02464	F	Student	No	Invalid	Invalid	Yes	38	Axillary	May 26 2010 12:00 AM	No	No	No	Yes	Yes	N/A	N/A	N/A	N/A	N/A	N/A	N/A	No	N/A	N/A	N/A	No	N/A	N/A	N/A	N/A	N/A	N/A	N/A	No	No	Yes	No	No
PHF-SV260	1	MDCK	Yes	Negative	9470	None	Philippines			2008-12-18	4.16667	M	Child	No	Invalid	Invalid	N/A	N/A	ND	Unknown	N/A	N/A	N/A	N	Yes	N/A	N/A	N/A	N/A	No	N/A	N/A	No	No	N/A	N/A	N/A	N/A	N/A	N/A	N/A	N/A	N/A	N/A	N/A	N/A	N/A	N/A	ND
PHF-SV253	1	MDCK	Yes	Negative	15967	None	Philippines			2009-01-14	5.33333	M	Child	No	Invalid	Invalid	N/A	N/A	ND	Unknown	N/A	N/A	N/A	Yes	No	N/A	N/A	N/A	N/A	No	N/A	N/A	No	Yes	N/A	N/A	N/A	N/A	N/A	N/A	N/A	N/A	N/A	N/A	N/A	N/A	N/A	N/A	ND
THB-0335	1	MDCK	Yes	Negative	17882	None	Thailand			2009-02-25	9	F	Child	No	Invalid	Invalid	Yes	N/A	ND	Unknown	Yes	Yes	N/A	Yes	Yes	N/A	N/A	N/A	N/A	N/A	Yes	N/A	Yes	No	N/A	N/A	N/A	N/A	N/A	N/A	N/A	N/A	N/A	N/A	N/A	N/A	N/A	N/A	ND
PHF-SV011	1	MDCK	Yes	Negative	20007	Human rhinovirus A53	Philippines			2008-07-16	16	F	Child	No	Invalid	Invalid	N/A	N/A	ND	Unknown	N/A	Yes	N/A	Unknown	Unknown	N/A	N/A	N/A	N/A	Unknown	N/A	N/A	Yes	Unknown	N/A	N/A	N/A	N/A	N/A	N/A	N/A	N/A	N/A	N/A	N/A	N/A	N/A	N/A	ND
PMKD0077	2	MK2	Yes	Negative	16142	None	Thailand	PMKH	Adult outpatient	2010-01-12	21.9028	M	Military	No	Invalid	Invalid	Yes	38	Oral	Jan 10 2010 12:00 AM	Yes	Yes	No	Yes	No	N/A	N/A	N/A	N/A	N/A	N/A	N/A	Yes	N/A	N/A	N/A	No	N/A	N/A	N/A	N/A	N/A	N/A	N/A	No	Yes	Yes	Not Done	No
NP09G-513	1	MDCK	Yes	Negative	28686	None	Nepal			2009-01-27	22	F	Unknown	No	Invalid	Invalid	Yes	N/A	ND	Unknown	Yes	Yes	N/A	N	Yes	N/A	N/A	N/A	N/A	N/A	Yes	N/A	Yes	Yes	N/A	N/A	N/A	N/A	N/A	N/A	N/A	N/A	N/A	N/A	N/A	N/A	N/A	N/A	ND
SV4167/08	1	MDCK	Yes	Negative	104690	None				2008-11-04	25	M	Unknown	No	Invalid	Invalid	N/A	N/A	ND	Unknown	N/A	N/A	N/A	N/A	N/A	N/A	N/A	N/A	N/A	N/A	N/A	N/A	N/A	N/A	N/A	N/A	N/A	N/A	N/A	N/A	N/A	N/A	N/A	N/A	N/A	N/A	N/A	N/A	ND
SV4183/08	1	MDCK	Yes	Negative	32976	None				2008-12-03	27	M	Unknown	No	Invalid	Invalid	N/A	N/A	ND	Unknown	N/A	N/A	N/A	N/A	N/A	N/A	N/A	N/A	N/A	N/A	N/A	N/A	N/A	N/A	N/A	N/A	N/A	N/A	N/A	N/A	N/A	N/A	N/A	N/A	N/A	N/A	N/A	N/A	ND
SV4172/08	1	MDCK	Yes	Negative	27140	None				2008-11-29	32	M	Unknown	No	Invalid	Invalid	N/A	N/A	ND	Unknown	N/A	N/A	N/A	N/A	N/A	N/A	N/A	N/A	N/A	N/A	N/A	N/A	N/A	N/A	N/A	N/A	N/A	N/A	N/A	N/A	N/A	N/A	N/A	N/A	N/A	N/A	N/A	N/A	ND
NP10M-053	1	MDCK	Yes	Negative	6547	None	Nepal			2010-04-29	55	M	Unknown	No	Invalid	Invalid	Yes	N/A	ND	Unknown	Yes	Yes	N/A	No	No	N/A	N/A	N/A	N/A	N/A	Yes	N/A	Yes	No	N/A	N/A	N/A	N/A	N/A	N/A	N/A	N/A	N/A	N/A	N/A	N/A	N/A	N/A	ND
BTB-SV0012	1	MDCK	Yes	Negative	12369	None	Bhutan			2009-03-13	Unknown	Unknown	Unknown	No	Invalid	Invalid	N/A	N/A	ND	Unknown	N/A	Yes	N/A	Yes	N/A	N/A	N/A	N/A	N/A	N/A	N/A	N/A	N/A	N/A	N/A	N/A	N/A	N/A	N/A	N/A	N/A	N/A	N/A	N/A	N/A	N/A	N/A	N/A	ND
PHF-SV325	1	MDCK	Yes	Negative	19545	None	Philippines			2009-03-09	1.25	M	Child	No	Invalid	Invalid	N/A	N/A	ND	Unknown	N/A	N/A	N/A	Unknown	Yes	Unknown	N/A	Yes	Unknown	Unknown	Unknown	N/A	Unknown	Unknown	N/A	N/A	N/A	N/A	N/A	N/A	N/A	N/A	N/A	N/A	N/A	N/A	N/A	N/A	ND
PMKA0548	2	MK2	Yes	Negative	8709	None	Thailand	PMKH	Peds outpatient	2010-08-19	8.32033	F	Student	No	Invalid	Invalid	Yes	37.9	Axillary	Aug 17 2010 12:00 AM	No	No	Yes	No	Yes	N/A	N/A	N/A	N/A	N/A	N/A	N/A	Yes	N/A	N/A	N/A	Yes	N/A	N/A	N/A	N/A	N/A	N/A	N/A	No	Yes	Yes	Not Done	No
PMKB0152	3	MK2	Yes	Negative	65720	None	Thailand	PMKH	Peds inpatient	2010-11-30	0.930869	M	Child	Yes	Nov 29 2010 12:00 AM	Dec 5 2010 12:00 AM	No	37.3	Axillary	Nov 27 2010 12:00 AM	No	Unknown	Yes	Unknown	Yes	N/A	N/A	N/A	N/A	N/A	N/A	N/A	Yes	N/A	N/A	N/A	Yes	N/A	N/A	N/A	N/A	N/A	N/A	N/A	Yes	Unknown	Yes	Not Done	No
PMKB0195	1	MDCK	Yes	Negative	16988	None	Thailand	PMKH	Peds inpatient	2011-05-10	2.1191	M	Student	Yes	May 10 2011 12:00AM	May 15 2011 12:00 AM	Yes	38.2	Axillary	May 7 2011 12:00 AM	Yes	Unknown	Yes	Yes	Yes	N/A	N/A	N/A	N/A	N/A	N/A	N/A	No	N/A	N/A	N/A	No	N/A	N/A	N/A	N/A	N/A	N/A	N/A	Yes	Unknown	Yes	Not Done	Yes
PMKB0188	1	MK2	Yes	Negative	82989	None	Thailand	PMKH	Peds inpatient	2011-03-21	1.12252	M	Child	Yes	Mar 21 2011 12:00 AM	Mar 24 2011 12:00 AM	Yes	39.3	Axillary	Mar 21 2011 12:00 AM	No	Unknown	Yes	Unknown	Yes	N/A	N/A	N/A	N/A	N/A	N/A	N/A	Yes	N/A	N/A	N/A	No	N/A	N/A	N/A	N/A	N/A	N/A	N/A	Yes	Unknown	No	No	No
PMKC0006	1	MK2	Yes	Negative	35360	None	Thailand	PMKH	Adult inpatient	2011-05-12	92.4901	M	Unknown	Yes	May 11 2011 12:00 AM	Jun 4 2011 12:00 AM	Yes	40	Axillary	May 10 2011 12:00 AM	No	No	No	No	Yes	N/A	N/A	N/A	N/A	N/A	N/A	N/A	No	N/A	N/A	N/A	No	N/A	N/A	N/A	N/A	N/A	N/A	N/A	Yes	No	No	No	Yes
PMKB0148	1	H292	Yes	Negative	15053	None	Thailand	PMKH	Peds inpatient	2010-11-08	18.8063	M	Unknown	Yes	Oct 18 2010 12:00 AM	Dec 10 2010 12:00 AM	Yes	38	Axillary	Nov 6 2010 12:00 AM	No	Yes	Yes	Yes	Yes	N/A	N/A	N/A	N/A	N/A	N/A	N/A	No	N/A	N/A	N/A	No	N/A	N/A	N/A	N/A	N/A	N/A	N/A	Yes	No	Yes	Unknown	Yes
PMKA1171	2	MK2	Yes	Negative	56246	None	Thailand	PMKH	Peds outpatient	2011-03-28	0.728268	M	Child	No	Invalid	Invalid	Yes	39.6	Axillary	Mar 25 2011 12:00 AM	No	Unknown	Yes	No	Yes	N/A	N/A	N/A	N/A	N/A	N/A	N/A	Yes	N/A	N/A	N/A	No	N/A	N/A	N/A	N/A	N/A	N/A	N/A	Yes	Unknown	Yes	Not Done	Yes
PMKA0430	3	MK2	Yes	Negative	31335	None	Thailand	PMKH	Peds outpatient	2010-06-28	0.77755	F	Child	No	Invalid	Invalid	Yes	39.2	Axillary	Jun 26 2010 12:00 AM	No	Unknown	Yes	Unknown	Yes	N/A	N/A	N/A	N/A	N/A	N/A	N/A	No	N/A	N/A	N/A	No	N/A	N/A	N/A	N/A	N/A	N/A	N/A	Yes	Unknown	Yes	No	No
PMKA0996	2	MK2	Yes	Negative	28959	None	Thailand	PMKH	Peds outpatient	2010-11-15	3.24435	M	Student	No	Invalid	Invalid	Yes	39	Axillary	Nov 13 2010 12:00 AM	No	No	Yes	No	Yes	N/A	N/A	N/A	N/A	N/A	N/A	N/A	No	N/A	N/A	N/A	Yes	N/A	N/A	N/A	N/A	N/A	N/A	N/A	No	No	Yes	No	No
PMKD0108	1	MDCK	Yes	Negative	30056	None	Thailand	PMKH	Adult outpatient	2010-03-08	21.1964	M	Military	No	Invalid	Invalid	Yes	39.2	Oral	Mar 6 2010 12:00 AM	Yes	Yes	Yes	No	Yes	N/A	N/A	N/A	N/A	N/A	N/A	N/A	No	N/A	N/A	N/A	No	N/A	N/A	N/A	N/A	N/A	N/A	N/A	No	Yes	No	Not Done	No
[truncated: 31 more columns]
